# Supplementary material for: The Dynamics of Blood-Count-Derived Inflammatory Indices in the Course of Systemic Treatment for Psoriasis: A Single Center Study
Source: Int J Mol Sci. 2026 Feb 6;27(3):1612. doi: 10.3390/ijms27031612 (PMC12897763; doi:10.3390/ijms27031612)
Supplement: Supplementary file 1 [file ijms-27-01612-s001.zip]

Archive with 1 entries (1 files):
- ijms-4099115-supplementary.pdf
